# Supplementary material for: Gender Differences in the Risk for Incident Non-Alcoholic Fatty Liver Disease According to the Transition of Abdominal Obesity Status: A 16-Year Cohort Study
Source: Nutrients. 2023 Jun 25;15(13):2880. doi: 10.3390/nu15132880 (PMC10346349; doi:10.3390/nu15132880)
Supplement: Supplementary file 1 [file nutrients-15-02880-s001.zip]

Archive with 1 entries (1 files):
- nutrients-2447515-supplementary.pdf
